# Supplementary material for: Comet Assay Profiling of FLASH-Induced Damage: Mechanistic Insights into the Effects of FLASH Irradiation
Source: Int J Mol Sci. 2023 Apr 13;24(8):7195. doi: 10.3390/ijms24087195 (PMC10138874; doi:10.3390/ijms24087195)
Supplement: Supplementary file 1 [file ijms-24-07195-s001.zip]

Archive with 1 entries (1 files):
- ijms-2279537-supplementary.pdf
